# Supplementary material for: Dichloroacetyl Amides of 3,5-Bis(benzylidene)-4-piperidones Displaying Greater Toxicity to Neoplasms than to Non-Malignant Cells
Source: Medicines (Basel). 2022 Jun 8;9(6):35. doi: 10.3390/medicines9060035 (PMC9228592; doi:10.3390/medicines9060035)
Supplement: Supplementary file 1 [file medicines-09-00035-s001.zip]

Archive with 1 entries (1 files):
- medicines-1705488-supplementary.pdf
